# Supplementary material for: A Novel Network Integrating a miRNA-203/SNAI1 Feedback Loop which Regulates Epithelial to Mesenchymal Transition
Source: PLoS One. 2012 Apr 13;7(4):e35440. doi: 10.1371/journal.pone.0035440 (PMC3325969; doi:10.1371/journal.pone.0035440)
Supplement: Table S1 — Expression data of miRNAs differentially expressed at an established EMT state. Microarrays were performed at 72 h and 96 h of SNAI1 induction in our EMT cell model. Averaged expression values for each time point were calculated taking into account only replicates which have moduli of log-ratios≥0.5 and t-test p-values≤0.01. (XLS) [file pone.0035440.s005.xls]

## Sheet: Differentially expressed miRNAs
miRNA_id	expression
hsa-miR-424	4
hsa-miR-424*	2.8375
hsa-miR-498	2.46
hsa-miR-221	2.19333
hsa-miR-455-3p	2.12
hsa-miR-503	2.1075
hsa-miR-152	1.9375
hsa-miR-1231	1.86
hsa-miR-222	1.67167
hsa-miR-150*	1.55
hsa-miR-149*	1.265
hsa-miR-574-3p	1.18
hsa-miR-132	1.01
hsa-let-7d*	1
hsa-miR-22	0.97
hsa-miR-197	0.93
hsa-miR-15a	0.92
hsa-miR-195	0.855
hsa-miR-505*	0.855
hsa-miR-638	0.780833
hsa-miR-28-5p	0.77
hsa-miR-361-5p	0.755
hsa-miR-374b	0.7
hsa-miR-574-5p	0.69
hsa-miR-151-3p	0.68
hsa-let-7i	0.66
hsa-miR-768-3p	0.635
hsa-miR-768-5p	0.621667
hsa-miR-663	0.594167
hsa-miR-125a-5p	0.576667
hsa-miR-30c	0.53
hsa-miR-128	0.5
hsa-miR-106b	-0.53
hsa-miR-1280	-0.55
hsa-miR-20a	-0.55
hsa-miR-92a	-0.57
hsa-miR-27a	-0.5925
hsa-miR-425	-0.6025
hsa-miR-27b	-0.633333
hsa-miR-17	-0.6425
hsa-miR-923	-0.65
hsa-miR-200c	-0.655
hsa-miR-203	-0.666667
hsa-miR-106a	-0.695
hsa-miR-29a	-0.7
hsa-miR-21	-0.77
hsa-miR-181a	-0.8
hsa-miR-185	-0.81
hsa-miR-877	-1.04
hsa-miR-625	-1.07
hsa-miR-182	-1.07667
hsa-miR-183	-1.085
hsa-miR-30a	-1.1
hsa-miR-20b	-1.27
hsa-miR-365	-1.2725
hsa-miR-342-3p	-1.32833
hsa-miR-200a	-1.6425
hsa-miR-200b	-2.01333
hsa-miR-181b	-2.24833
hsa-miR-936	-3.1
hsa-miR-429	-3.3

## Sheet: miRNA expressions at 72h & 96h
miRNA_id	72H	96H	expression
hsa-miR-424	3.43333	4.56667	4
hsa-miR-424*	2.38	3.295	2.8375
hsa-miR-498	2.46	NA	2.46
hsa-miR-221	1.95667	2.43	2.19333
hsa-miR-455-3p	2.12	NA	2.12
hsa-miR-503	1.99	2.225	2.1075
hsa-miR-152	1.74	2.135	1.9375
hsa-miR-1231	1.86	NA	1.86
hsa-miR-222	1.41333	1.93	1.67167
hsa-miR-150*	1.55	NA	1.55
hsa-miR-149*	1.265	NA	1.265
hsa-miR-574-3p	1.18	NA	1.18
hsa-miR-132	NA	1.01	1.01
hsa-let-7d*	1	NA	1
hsa-miR-22	0.97	NA	0.97
hsa-miR-197	0.98	0.88	0.93
hsa-miR-15a	NA	0.92	0.92
hsa-miR-195	0.855	0.855	0.855
hsa-miR-505*	0.67	1.04	0.855
hsa-miR-638	0.926667	0.635	0.780833
hsa-miR-28-5p	0.77	NA	0.77
hsa-miR-361-5p	0.47	1.04	0.755
hsa-miR-374b	0.7	NA	0.7
hsa-miR-574-5p	0.69	NA	0.69
hsa-miR-151-3p	NA	0.68	0.68
hsa-let-7i	0.53	0.79	0.66
hsa-miR-768-3p	0.54	0.73	0.635
hsa-miR-768-5p	0.523333	0.72	0.621667
hsa-miR-663	1.005	0.183333	0.594167
hsa-miR-125a-5p	0.58	0.573333	0.576667
hsa-miR-30c	0.53	NA	0.53
hsa-miR-128	NA	0.5	0.5
hsa-miR-720	-1.105	0.733333
hsa-miR-181d	NA	NA
hsa-miR-187*	NA	NA
hsa-miR-1290	NA	NA
hsa-miR-1289	NA	NA
hsa-miR-483-5p	NA	NA
hsa-miR-548f	NA	NA
hsa-miR-26b	-0.35	-0.35
hsa-miR-19b	NA	NA
hsa-miR-16	0.285	0.285
hsa-miR-1307	NA	NA
hsa-miR-23a	0.13	0.186667
hsa-miR-1277	NA	NA
hsa-miR-98	NA	NA
hsa-miR-1826	-0.29	-0.15
hsa-miR-1275	0.49	-0.52
hsa-miR-7	NA	NA
hsa-miR-765	NA	NA
hsa-miR-15b	0.285	NA
hsa-miR-454	NA	0.27
hsa-miR-1308	NA	NA
hsa-miR-548h	NA	NA
hsa-miR-301a	NA	NA
hsa-miR-191	-0.53	-0.405
hsa-miR-548m	-0.44	NA
hsa-let-7e	0.466667	0.416667
hsa-miR-23b	-0.0166667	0.0166667
hsa-miR-1259	NA	NA
hsa-miR-489	NA	NA
hsa-miR-34a	NA	NA
hsa-miR-302f	NA	NA
hsa-miR-423-5p	NA	NA
hsa-miR-1268	NA	NA
hsa-let-7f	0.09	0.285
hsa-miR-335	NA	NA
hsa-miR-141	NA	NA
hsa-miR-1246	0.35	0.05
hsa-miR-30b	0.38	NA
hsa-miR-421	NA	NA
hsa-miR-92b	NA	-0.483333
hsa-miR-99b	0.456667	0.533333
hsa-miR-25	-0.285	-0.626667
hsa-miR-320b	NA	NA
hsa-miR-296-5p	NA	NA
hsa-miR-24	0.23	0.57
hsa-let-7c	0.22	0.246667
hsa-miR-107	NA	NA
hsa-miR-30d	NA	NA
hsa-miR-320c	NA	NA
hsa-miR-103	-0.25	NA
hsa-miR-331-3p	NA	NA
hsa-miR-26a	-0.27	-0.325
hsa-let-7b	0.31	0.265
hsa-miR-200b*	NA	NA
hsa-miR-320a	NA	NA
hsa-let-7d	0.19	0.186667
hsa-miR-93	-0.36	-0.605
hsa-let-7a	0.26	0.21
hsa-let-7g	NA	0.363333
hsa-miR-193a-5p	NA	NA
hsa-miR-320d	NA	NA
hsa-miR-342-5p	NA	NA
hsa-miR-151-5p	0.323333	0.446667
hsa-miR-106b	-0.41	-0.65	-0.53
hsa-miR-1280	-1.01	-0.09	-0.55
hsa-miR-20a	-0.55	NA	-0.55
hsa-miR-92a	NA	-0.57	-0.57
hsa-miR-27a	-0.55	-0.635	-0.5925
hsa-miR-425	-0.52	-0.685	-0.6025
hsa-miR-27b	-0.456667	-0.81	-0.633333
hsa-miR-17	-0.55	-0.735	-0.6425
hsa-miR-923	-0.87	-0.43	-0.65
hsa-miR-200c	-0.57	-0.74	-0.655
hsa-miR-203	-0.813333	-0.52	-0.666667
hsa-miR-106a	-0.59	-0.8	-0.695
hsa-miR-29a	-0.66	-0.74	-0.7
hsa-miR-21	-0.75	-0.79	-0.77
hsa-miR-181a	-0.603333	-0.996667	-0.8
hsa-miR-185	-0.81	NA	-0.81
hsa-miR-877	NA	-1.04	-1.04
hsa-miR-625	NA	-1.07	-1.07
hsa-miR-182	-0.986667	-1.16667	-1.07667
hsa-miR-183	-0.93	-1.24	-1.085
hsa-miR-30a	-0.7	-1.5	-1.1
hsa-miR-20b	NA	-1.27	-1.27
hsa-miR-365	-1.08	-1.465	-1.2725
hsa-miR-342-3p	-1.13333	-1.52333	-1.32833
hsa-miR-200a	-1.61	-1.675	-1.6425
hsa-miR-200b	-1.76667	-2.26	-2.01333
hsa-miR-181b	-2.03667	-2.46	-2.24833
hsa-miR-936	-3.1	NA	-3.1
hsa-miR-429	-3.3	NA	-3.3
