# Supplementary material for: A Novel Network Integrating a miRNA-203/SNAI1 Feedback Loop which Regulates Epithelial to Mesenchymal Transition
Source: PLoS One. 2012 Apr 13;7(4):e35440. doi: 10.1371/journal.pone.0035440 (PMC3325969; doi:10.1371/journal.pone.0035440)
Supplement: Table S3 — Correlation analysis of miRNA expression levels. Expression matrices of four published NCI60 studies were processed with the M@IA environment [38], by merging replicates with the average method on the miRNA_id provided in each study (miRBase). Correlation matrices were calculated with the R environment (http://www.r-project.org), with the Pearson method. For each miRNA, the average correlation was calculated, considering correlation with all members of the miR-200 family and allowed to establish a rank correlation (the higher the average correlation, the lower the rank). (XLS) [file pone.0035440.s007.xls]

## Sheet: Park et al.
miRNA_id	hsa-miR-141	hsa-miR-200a	hsa-miR-200b	hsa-miR-200c	hsa-miR-429	average correlation	rank
hsa-miR-200c	0.921706	0.915281	0.902239	1		0.934807	0
hsa-miR-200a	0.75204	1	0.9902	0.915281		0.91438	0
hsa-miR-200b	0.719474	0.9902	1	0.902239		0.902978	0
hsa-miR-141	1	0.75204	0.719474	0.921706		0.848305	0
hsa-miR-203	0.785306	0.717852	0.702625	0.798291		0.751019	1
hsa-miR-375	0.653865	0.60669	0.588193	0.676125		0.631218	2
hsa-miR-194	0.507576	0.572796	0.565562	0.531472		0.544352	3
hsa-miR-192		0.55967	0.55256	0.516201		0.54281	4
hsa-miR-205	0.526487					0.526487	5
hsa-miR-34a			0.516555			0.516555	6
hsa-miR-125b	-0.511077					-0.511077	7
hsa-miR-155	-0.518211					-0.518211	8
hsa-miR-137		-0.522959	-0.535147	-0.543669		-0.533925	9
hsa-miR-299		-0.538319	-0.564883	-0.536427		-0.546543	10
hsa-miR-134		-0.543545	-0.576988	-0.532048		-0.55086	11
hsa-miR-127		-0.56784	-0.589111	-0.504628		-0.55386	12
hsa-miR-197	-0.558102					-0.558102	13
hsa-miR-140	-0.663527	-0.657492	-0.667735	-0.720003		-0.677189	14

## Sheet: Liu et al.
miRNA_id	hsa-mir-141	hsa-mir-200a	hsa-mir-200b	hsa-mir-200c	hsa-mir-429	average correlation	rank
hsa-mir-429	0.770102	0.974138	0.97663	0.760397	1	0.896254	0
hsa-mir-200a	0.762299	1	0.985926	0.748345	0.974138	0.894142	0
hsa-mir-200b	0.727592	0.985926	1	0.721527	0.97663	0.882335	0
hsa-mir-141	1	0.762299	0.727592	0.989938	0.770102	0.849986	0
hsa-mir-200c	0.989938	0.748345	0.721527	1	0.760397	0.844042	0
hsa-mir-203	0.825463	0.648293	0.633881	0.812448	0.649134	0.713844	1
hsa-mir-194-1	0.539857	0.720799	0.677839		0.623753	0.640562	2
hsa-mir-194-2	0.539857	0.720799	0.677839		0.623753	0.640562	3
hsa-mir-215	0.524459	0.714279	0.66548		0.608269	0.628122	4
hsa-mir-192	0.539149	0.707831	0.669405	0.50415	0.600696	0.604246	5
hsa-mir-7-1	0.588386	0.502761		0.564826		0.551991	6
hsa-mir-205	0.539144			0.563449		0.551296	7
hsa-mir-7-2	0.57922	0.548732		0.543362	0.509374	0.545172	8
hsa-mir-7-3	0.57922	0.548732		0.543362	0.509374	0.545172	9
hsa-mir-375		0.501991				0.501991	10
hsa-mir-99a		-0.508838				-0.508838	11
hsa-mir-100	-0.522294	-0.524897				-0.523595	12
hsa-mir-125b-1	-0.567518	-0.571557	-0.512047	-0.539822	-0.504347	-0.539058	13
hsa-mir-125b-2	-0.579912	-0.584053	-0.5292	-0.536134	-0.535666	-0.552993	14
hsa-mir-140	-0.682306	-0.620424	-0.624004	-0.688951	-0.665724	-0.656282	15

## Sheet: Blower et al.
miRNA_id	hsa-mir-141	hsa-mir-200a	hsa-mir-200b	hsa-mir-200c	hsa-mir-429	average correlation	rank
hsa-mir-200b	0.839995		1	0.908264		0.916086	0
hsa-mir-200c	0.806121		0.908264	1		0.904795	0
hsa-mir-141	1		0.839995	0.806121		0.882039	0
hsa-mir-338	0.648095		0.623679	0.675938		0.649237	1
hsa-mir-202	0.615984			0.575349	0.624681	0.605338	2
hsa-mir-203	0.640278		0.591193	0.577889		0.60312	3
hsa-mir-192	0.556917		0.623228	0.567084		0.58241	4
hsa-mir-7-2				0.556346	0.522966	0.539656	5
hsa-mir-7-1	0.517885		0.517251	0.50934		0.514825	6

## Sheet: Sokilde et al.
miRNA_id	hsa-miR-141	hsa-miR-200a	hsa-miR-200b	hsa-miR-200c	hsa-miR-429	average correlation	rank
hsa-miR-200a	0.891957	1	0.988066	0.875929	0.986896	0.948569	0
hsa-miR-429	0.889587	0.986896	0.972589	0.875221	1	0.944858	0
hsa-miR-200b	0.873715	0.988066	1	0.860764	0.972589	0.939027	0
hsa-miR-141	1	0.891957	0.873715	0.995146	0.889587	0.930081	0
hsa-miR-200c	0.995146	0.875929	0.860764	1	0.875221	0.921412	0
hsa-miR-32	0.820941	0.779082	0.727319	0.795948	0.783452	0.781348	1
hsa-miR-203	0.814375	0.758744	0.738283	0.821415	0.74638	0.775839	2
hsa-miR-7	0.72308	0.76503	0.72118	0.714387	0.778838	0.740503	3
hsa-miR-101	0.692293	0.698587	0.676423	0.682657	0.692243	0.688441	4
hsa-miR-590-3p	0.674806	0.692675	0.654046	0.681099	0.707757	0.682077	5
hsa-miR-148b	0.686786	0.63829	0.642144	0.690559	0.664458	0.664447	6
hsa-miR-590-5p	0.655605	0.667498	0.619538	0.64676	0.678456	0.653571	7
hsa-miR-301a	0.678002	0.610536	0.587596	0.675395	0.635543	0.637414	8
hsa-miR-135b	0.661349	0.61867	0.598341	0.652237	0.626317	0.631383	9
hsa-miR-301b	0.664946	0.603283	0.580096	0.651633	0.655947	0.631181	10
hsa-miR-194	0.55358	0.706043	0.653238	0.534566	0.7046	0.630405	11
hsa-miR-18a	0.633112	0.639419	0.599683	0.609244	0.637619	0.623816	12
hsa-miR-96	0.591855	0.645118	0.63096	0.600012	0.621194	0.617828	13
hsa-miR-7-1*	0.626423	0.617821	0.575203	0.619855	0.642154	0.616291	14
hsa-miR-33b	0.657818	0.591602	0.574846	0.632608	0.615318	0.614438	15
hsa-miR-215	0.530495	0.694211	0.640978	0.510511	0.686094	0.612458	16
hsa-miR-18b	0.616438	0.62148	0.573735	0.58854	0.624463	0.604931	17
hsa-miR-192	0.524304	0.67643	0.622971	0.506722	0.668329	0.599751	18
hsa-miR-192*		0.608806	0.554133		0.605825	0.589588	19
hsa-miR-30e	0.61565	0.590286	0.571305	0.608403	0.558338	0.588796	20
hsa-let-7g	0.610694	0.587036	0.543147	0.596626	0.587226	0.584946	21
hsa-miR-200a*	0.578982	0.605552	0.559477	0.553251	0.579335	0.575319	22
hsa-miR-106b	0.570374	0.583736	0.549732	0.571177	0.57817	0.570638	23
hsa-miR-200b*		0.580014	0.528292		0.591805	0.566704	24
hsa-miR-17*	0.519708	0.601506	0.560881	0.501137	0.602822	0.557211	25
hsa-miR-15a	0.553227	0.563301	0.517204	0.544322	0.565111	0.548633	26
hsa-miR-107	0.557113			0.55106	0.502433	0.536869	27
hsa-miR-196b		0.518356	0.518846			0.518601	28
hsa-miR-103	0.518974			0.512051		0.515512	29
hsa-miR-29b		0.505892	0.502112			0.504002	30
hsa-miR-30b*	-0.519805	-0.50531		-0.528858		-0.517991	31

## Sheet: merge correlation
	Rank							Average correlation								Park et al.
	miRNA_id	Park et al.	Liu et al.	Blower et al.	Kong et al.	sum rank		miRNA_id	Park et al.	Liu et al.	Blower et al.	Kong et al.	average	Count		miRNA_id	hsa-miR-141	hsa-miR-200a	hsa-miR-200b	hsa-miR-200c	hsa-miR-429	average correlation	rank
	hsa-miR-203	1	1	3	2	7		hsa-miR-203	0.751019	0.713844	0.60312	0.775839	0.710955	4		hsa-miR-141	1	0.75204	0.719474	0.921706		0.848305	0
	hsa-miR-192	4	5	4	18	31		hsa-miR-192	0.54281	0.604246	0.58241	0.599751	0.582304	4		hsa-miR-192		0.55967	0.55256	0.516201		0.54281	4
	hsa-miR-375	2	10	40	40	92		hsa-mir-215		0.628122		0.612458	0.62029	2		hsa-miR-194	0.507576	0.572796	0.565562	0.531472		0.544352	3
	hsa-miR-205	5	7	40	40	92		hsa-miR-194	0.544352			0.630405	0.587379	2		hsa-miR-200a	0.75204	1	0.9902	0.915281		0.91438	0
	hsa-mir-7-1	40	6	6	40	92		hsa-miR-375	0.631218	0.501991			0.566605	2		hsa-miR-200b	0.719474	0.9902	1	0.902239		0.902978	0
	hsa-mir-7-2	40	8	5	40	93		hsa-mir-7-2		0.545172	0.539656		0.542414	2		hsa-miR-200c	0.921706	0.915281	0.902239	1		0.934807	0
	hsa-miR-194	3	40	40	11	94		hsa-miR-205	0.526487	0.551296			0.538892	2		hsa-miR-203	0.785306	0.717852	0.702625	0.798291		0.751019	1
	hsa-mir-215	40	4	40	16	100		hsa-mir-7-1		0.551991	0.514825		0.533408	2		hsa-miR-205	0.526487					0.526487	5
	hsa-miR-32	40	40	40	1	121		hsa-miR-32				0.781348	0.781348	1		hsa-miR-34a			0.516555			0.516555	6
	hsa-mir-338	40	40	1	40	121		hsa-miR-7				0.740503	0.740503	1		hsa-miR-375	0.653865	0.60669	0.588193	0.676125		0.631218	2
	hsa-mir-194-1	40	2	40	40	122		hsa-miR-101				0.688441	0.688441	1
	hsa-mir-202	40	40	2	40	122		hsa-miR-590-3p				0.682077	0.682077	1		Liu et al.
	hsa-miR-7	40	40	40	3	123		hsa-miR-148b				0.664447	0.664447	1		miRNA_id	hsa-mir-141	hsa-mir-200a	hsa-mir-200b	hsa-mir-200c	hsa-mir-429	average correlation	rank
	hsa-mir-194-2	40	3	40	40	123		hsa-miR-590-5p				0.653571	0.653571	1		hsa-mir-141	1	0.762299	0.727592	0.989938	0.770102	0.849986	0
	hsa-miR-101	40	40	40	4	124		hsa-mir-338			0.649237		0.649237	1		hsa-mir-192	0.539149	0.707831	0.669405	0.50415	0.600696	0.604246	5
	hsa-miR-590-3p	40	40	40	5	125		hsa-mir-194-1		0.640562			0.640562	1		hsa-mir-194-1	0.539857	0.720799	0.677839		0.623753	0.640562	2
	hsa-miR-148b	40	40	40	6	126		hsa-mir-194-2		0.640562			0.640562	1		hsa-mir-194-2	0.539857	0.720799	0.677839		0.623753	0.640562	3
	hsa-miR-34a	6	40	40	40	126		hsa-miR-301a				0.637414	0.637414	1		hsa-mir-200a	0.762299	1	0.985926	0.748345	0.974138	0.894142	0
	hsa-miR-590-5p	40	40	40	7	127		hsa-miR-135b				0.631383	0.631383	1		hsa-mir-200b	0.727592	0.985926	1	0.721527	0.97663	0.882335	0
	hsa-miR-301a	40	40	40	8	128		hsa-miR-301b				0.631181	0.631181	1		hsa-mir-200c	0.989938	0.748345	0.721527	1	0.760397	0.844042	0
	hsa-miR-135b	40	40	40	9	129		hsa-miR-18a				0.623816	0.623816	1		hsa-mir-203	0.825463	0.648293	0.633881	0.812448	0.649134	0.713844	1
	hsa-mir-7-3	40	9	40	40	129		hsa-miR-96				0.617828	0.617828	1		hsa-mir-205	0.539144			0.563449		0.551296	7
	hsa-miR-301b	40	40	40	10	130		hsa-miR-7-1s				0.616291	0.616291	1		hsa-mir-215	0.524459	0.714279	0.66548		0.608269	0.628122	4
	hsa-miR-18a	40	40	40	12	132		hsa-miR-33b				0.614438	0.614438	1		hsa-mir-375		0.501991				0.501991	10
	hsa-miR-96	40	40	40	13	133		hsa-mir-202			0.605338		0.605338	1		hsa-mir-429	0.770102	0.974138	0.97663	0.760397	1	0.896254	0
	hsa-miR-7-1s	40	40	40	14	134		hsa-miR-18b				0.604931	0.604931	1		hsa-mir-7-1	0.588386	0.502761		0.564826		0.551991	6
	hsa-miR-33b	40	40	40	15	135		hsa-miR-192s				0.589588	0.589588	1		hsa-mir-7-2	0.57922	0.548732		0.543362	0.509374	0.545172	8
	hsa-miR-18b	40	40	40	17	137		hsa-miR-30e				0.588796	0.588796	1		hsa-mir-7-3	0.57922	0.548732		0.543362	0.509374	0.545172	9
	hsa-miR-192s	40	40	40	19	139		hsa-let-7g				0.584946	0.584946	1
	hsa-miR-30e	40	40	40	20	140		hsa-miR-200as				0.575319	0.575319	1		Blower et al.
	hsa-let-7g	40	40	40	21	141		hsa-miR-106b				0.570638	0.570638	1		miRNA_id	hsa-mir-141	hsa-mir-200a	hsa-mir-200b	hsa-mir-200c	hsa-mir-429	average correlation	rank
	hsa-miR-200as	40	40	40	22	142		hsa-miR-200bs				0.566704	0.566704	1		hsa-mir-141	1		0.839995	0.806121		0.882039	0
	hsa-miR-106b	40	40	40	23	143		hsa-miR-17s				0.557211	0.557211	1		hsa-mir-192	0.556917		0.623228	0.567084		0.58241	4
	hsa-miR-200bs	40	40	40	24	144		hsa-miR-15a				0.548633	0.548633	1		hsa-mir-200b	0.839995		1	0.908264		0.916086	0
	hsa-miR-17s	40	40	40	25	145		hsa-mir-7-3		0.545172			0.545172	1		hsa-mir-200c	0.806121		0.908264	1		0.904795	0
	hsa-miR-15a	40	40	40	26	146		hsa-miR-107				0.536869	0.536869	1		hsa-mir-202	0.615984			0.575349	0.624681	0.605338	2
	hsa-miR-107	40	40	40	27	147		hsa-miR-196b				0.518601	0.518601	1		hsa-mir-203	0.640278		0.591193	0.577889		0.60312	3
	hsa-miR-196b	40	40	40	28	148		hsa-miR-34a	0.516555				0.516555	1		hsa-mir-338	0.648095		0.623679	0.675938		0.649237	1
	hsa-miR-103	40	40	40	29	149		hsa-miR-103				0.515512	0.515512	1		hsa-mir-7-1	0.517885		0.517251	0.50934		0.514825	6
	hsa-miR-29b	40	40	40	30	150		hsa-miR-29b				0.504002	0.504002	1		hsa-mir-7-2				0.556346	0.522966	0.539656	5
																Kong et al.
																miRNA_id	hsa-miR-141	hsa-miR-200a	hsa-miR-200b	hsa-miR-200c	hsa-miR-429	average correlation	rank
																hsa-let-7g	0.610694	0.587036	0.543147	0.596626	0.587226	0.584946	21
																hsa-miR-101	0.692293	0.698587	0.676423	0.682657	0.692243	0.688441	4
																hsa-miR-103	0.518974			0.512051		0.515512	29
																hsa-miR-106b	0.570374	0.583736	0.549732	0.571177	0.57817	0.570638	23
																hsa-miR-107	0.557113			0.55106	0.502433	0.536869	27
																hsa-miR-135b	0.661349	0.61867	0.598341	0.652237	0.626317	0.631383	9
																hsa-miR-141	1	0.891957	0.873715	0.995146	0.889587	0.930081	0
																hsa-miR-148b	0.686786	0.63829	0.642144	0.690559	0.664458	0.664447	6
																hsa-miR-15a	0.553227	0.563301	0.517204	0.544322	0.565111	0.548633	26
																hsa-miR-17s	0.519708	0.601506	0.560881	0.501137	0.602822	0.557211	25
																hsa-miR-18a	0.633112	0.639419	0.599683	0.609244	0.637619	0.623816	12
																hsa-miR-18b	0.616438	0.62148	0.573735	0.58854	0.624463	0.604931	17
																hsa-miR-192	0.524304	0.67643	0.622971	0.506722	0.668329	0.599751	18
																hsa-miR-192s		0.608806	0.554133		0.605825	0.589588	19
																hsa-miR-194	0.55358	0.706043	0.653238	0.534566	0.7046	0.630405	11
																hsa-miR-196b		0.518356	0.518846			0.518601	28
																hsa-miR-200a	0.891957	1	0.988066	0.875929	0.986896	0.948569	0
																hsa-miR-200as	0.578982	0.605552	0.559477	0.553251	0.579335	0.575319	22
																hsa-miR-200b	0.873715	0.988066	1	0.860764	0.972589	0.939027	0
																hsa-miR-200bs		0.580014	0.528292		0.591805	0.566704	24
																hsa-miR-200c	0.995146	0.875929	0.860764	1	0.875221	0.921412	0
																hsa-miR-203	0.814375	0.758744	0.738283	0.821415	0.74638	0.775839	2
																hsa-miR-215	0.530495	0.694211	0.640978	0.510511	0.686094	0.612458	16
																hsa-miR-29b		0.505892	0.502112			0.504002	30
																hsa-miR-301a	0.678002	0.610536	0.587596	0.675395	0.635543	0.637414	8
																hsa-miR-301b	0.664946	0.603283	0.580096	0.651633	0.655947	0.631181	10
																hsa-miR-30e	0.61565	0.590286	0.571305	0.608403	0.558338	0.588796	20
																hsa-miR-32	0.820941	0.779082	0.727319	0.795948	0.783452	0.781348	1
																hsa-miR-33b	0.657818	0.591602	0.574846	0.632608	0.615318	0.614438	15
																hsa-miR-429	0.889587	0.986896	0.972589	0.875221	1	0.944858	0
																hsa-miR-590-3p	0.674806	0.692675	0.654046	0.681099	0.707757	0.682077	5
																hsa-miR-590-5p	0.655605	0.667498	0.619538	0.64676	0.678456	0.653571	7
																hsa-miR-7	0.72308	0.76503	0.72118	0.714387	0.778838	0.740503	3
																hsa-miR-7-1s	0.626423	0.617821	0.575203	0.619855	0.642154	0.616291	14
																hsa-miR-96	0.591855	0.645118	0.63096	0.600012	0.621194	0.617828	13

## Sheet: merge inverse correlation
	Rank							Average correlation								Park et al.
	miRNA_id	Park et al.	Liu et al.	Blower et al.	Kong et al.	sum rank		miRNA_id	Park et al.	Liu et al.	Blower et al.	Kong et al.	average	Count		miRNA_id	hsa-miR-141	hsa-miR-200a	hsa-miR-200b	hsa-miR-200c	hsa-miR-429	average correlation	rank
	hsa-miR-140	1	1	13	13	28		hsa-miR-140	-0.677189	-0.656282			-0.666735	2		hsa-miR-125b	-0.511077					-0.511077	8
	hsa-miR-30bs	13	13	13	1	40		hsa-miR-197	-0.558102				-0.558102	1		hsa-miR-127		-0.56784	-0.589111	-0.504628		-0.55386	3
	hsa-miR-197	2	13	13	13	41		hsa-miR-127	-0.55386				-0.55386	1		hsa-miR-134		-0.543545	-0.576988	-0.532048		-0.55086	4
	hsa-mir-125b-2	13	2	13	13	41		hsa-mir-125b-2		-0.552993			-0.552993	1		hsa-miR-137		-0.522959	-0.535147	-0.543669		-0.533925	6
	hsa-miR-127	3	13	13	13	42		hsa-miR-134	-0.55086				-0.55086	1		hsa-miR-140	-0.663527	-0.657492	-0.667735	-0.720003		-0.677189	1
	hsa-mir-125b-1	13	3	13	13	42		hsa-miR-299	-0.546543				-0.546543	1		hsa-miR-155	-0.518211					-0.518211	7
	hsa-miR-134	4	13	13	13	43		hsa-mir-125b-1		-0.539058			-0.539058	1		hsa-miR-197	-0.558102					-0.558102	2
	hsa-mir-100	13	4	13	13	43		hsa-miR-137	-0.533925				-0.533925	1		hsa-miR-299		-0.538319	-0.564883	-0.536427		-0.546543	5
	hsa-miR-299	5	13	13	13	44		hsa-mir-100		-0.523595			-0.523595	1
	hsa-mir-99a	13	5	13	13	44		hsa-miR-155	-0.518211				-0.518211	1		Liu et al.
	hsa-miR-137	6	13	13	13	45		hsa-miR-30bs				-0.517991	-0.517991	1		miRNA_id	hsa-mir-141	hsa-mir-200a	hsa-mir-200b	hsa-mir-200c	hsa-mir-429	average correlation	rank
	hsa-miR-155	7	13	13	13	46		hsa-miR-125b	-0.511077				-0.511077	1		hsa-mir-100	-0.522294	-0.524897				-0.523595	4
	hsa-miR-125b	8	13	13	13	47		hsa-mir-99a		-0.508838			-0.508838	1		hsa-mir-125b-1	-0.567518	-0.571557	-0.512047	-0.539822	-0.504347	-0.539058	3
																hsa-mir-125b-2	-0.579912	-0.584053	-0.5292	-0.536134	-0.535666	-0.552993	2
																hsa-mir-140	-0.682306	-0.620424	-0.624004	-0.688951	-0.665724	-0.656282	1
																hsa-mir-99a		-0.508838				-0.508838	5
																Blower et al.
																miRNA_id	hsa-mir-141	hsa-mir-200a	hsa-mir-200b	hsa-mir-200c	hsa-mir-429	average correlation	rank
																-
																Kong et al.
																miRNA_id	hsa-miR-141	hsa-miR-200a	hsa-miR-200b	hsa-miR-200c	hsa-miR-429	average correlation	rank
																hsa-miR-30bs	-0.519805	-0.50531		-0.528858		-0.517991	1
